# Supplementary material for: The Prognostic Biomarkers of Plasma Trimethylamine N-Oxide and Short-Chain Fatty Acids for Recanalization Therapy in Acute Ischemic Stroke
Source: Int J Mol Sci. 2023 Jun 28;24(13):10796. doi: 10.3390/ijms241310796 (PMC10342175; doi:10.3390/ijms241310796)
Supplement: Supplementary file 1 [file ijms-24-10796-s001.zip]

Archive with 1 entries (1 files):
- ijms-2441853-supplementary.pdf
